# Supplementary material for: Distinct immune responses of juvenile and adult oysters (Crassostrea gigas) to viral and bacterial infections
Source: Vet Res. 2016 Jul 21;47:72. doi: 10.1186/s13567-016-0356-7 (PMC4955271; doi:10.1186/s13567-016-0356-7)
Supplement: Supplementary file 1 — 10.1186/s13567-016-0356-7 List of primer from antiviral and antibacterial gene selection. Table listing primers used in the high throughput RT-qPCR analysis with their respective nucleic sequence, Genbank reference and BLAST hits. [file 13567_2016_356_MOESM1_ESM.xlsx]

## Sheet: Add file 1
Additional file 1 List of primer from antiviral and antibacterial gene selection
gene name	Genbank AN	Sense Primer	AntiSense Primer	BLAST hit
Elongation factor 1-alpha	AB122066	GAGCGTGAACGTGGTATCAC	ACAGCACAGTCAGCCTGTGA	Elongation factor 1-alpha [ Crassostrea gigas: AB122066]
Ubiquitin-60S ribosomal protein L40	FP004478	AATCTTGCACCGTCATGCAG	AATCAATCTCTGCTGATCTGG	Ubiquitin-60S ribosomal protein L40 [Crassostrea gigas: XP_011438258]
40S ribosomal protein	HS119070	CAGAAGTGCCAGCTGACAGTC	AGAAGCAATCTCACACGGAC	40S ribosomal protein S6-like [Crassostrea gigas: XP_011446088.1]
Multiple EGF-like-domains 10 (MEGF10)	CU998766	TGACGTGCTCGGCAACATGC	CATTGTGTCCCCGTGAAGCC	Multiple EGF-like-domains 10 (MEGF10) [Mus musculus: EDL09867]
Microsomal glutathione S-transferase (MGST1)	FP007349	TGGCGATGCTTAGTTTGGAT	ATCCTCTCCACACGCTCATC	Microsomal glutathione S-transferase (MGST1) [Venerupis philippinarum: ACU83223]
Crassostrea gigas metallothionein IV (CgMT4)	FP007954	CAGCTCACACAGTCCCTTC	CATGTACAGTTACACGATGC	Crassostrea gigas metallothionein IV (CgMT4) [Crassostrea gigas: CAK22381]
Tetraspanin 33	FP008257	TGACGTAACCTTAGCTACCG	ATAGCCTACATCCGTGTCTG	Tetraspanin 33 [Danio rerio: CAI20758]
Universal stress protein (Usp)	CU995738	TTGAGGTTTCCGTGAACGAG	AACAATCACCGGAACTGACG	Universal stress protein (Usp) [Schistosoma japonicum: CAX70901]
Thioredoxin [Chlamys farreri: AAV73827]	CU984104	TTCAGCCATGCCAACATTCC	TAGTAAATGGCAGAGGCAGC	Thioredoxin [Chlamys farreri: AAV73827]
Interferon-induced protein 44 (IFI44) [Salmo salar: NP_001133872]	CU999601	AAGATCCAACGATGAAAGAC	TTGTCGACATCACTACAAAC	Interferon-induced protein 44-like (LOC105347517)
Crassostrea gigas big defensin 1 (Cg-Big defensin-1) [Crassostrea gigas: AEE92768]	AM853907	TTCGCCTGCTTCCATACTGG	GTCATGGTCACTCCTTATTC	Big defensin 1, [Crassostrea gigas]
Unknown gene product	CU996884	AAGTCGTATAGGAGCACAGG	GGCTGAGAACATAATCCTCC	hypothetical protein CGI_10000860 [Crassostrea gigas: EKC27227]
C-type lectin 2 like protein	CU989253	GTCATCTGACCACAATTACAG	TCGATAGCAGCATTCCAGAG	C-type lectin 2 like protein [Crassostrea gigas: CAE18170]
Poly(U)-specific endoribonuclease-D	FP003315	GCCAGATTTACCTGGAATGG	ATGCGGTGTAGATAGCGATG	Poly(U)-specific endoribonuclease-D [Xenopus laevis: NP_001104223]
Crassostrea gigas MyD88 adaptor (Cg-Myd88)	AM857789	AGGTACCGGCTGTGATACGA	TTCAAACGCCACCAAGACTG	Crassostrea gigas myeloid differentiation primary response protein MyD88-like (LOC105347306), mRNA
Tumor necrosis factor ligand superfamily member 10	CU996035	GGATACGCAAGAGGAACTGC	TGGACATTAACGACACGCGC	Tumor necrosis factor ligand superfamily member 10 (TNFSF10) [Sus scrofa: NP_001019867]
Caspase 7, apoptosis-related cysteine peptidase	CU988427	ATCACCAGGAAGGATCATGG	GTTCATCCGAACACGACTCG	Caspase 7, apoptosis-related cysteine peptidase [Xenopus laevis: NP_001091272]
Crassostrea gigas extracellular superoxide dismutase 1 (Cg-EcSOD1)	FP003200	AGAGGTGAATGCTACCAGG	AGGCCAAGAATTCCGTCTG	Crassostrea gigas extracellular superoxide dismutase 1 (Cg-EcSOD1) [Crassostrea gigas: AAY60161]
Integrin beta-PS	FP006103	CCCACCTAGTGCCAGTCAAG	GAACTTTGACTTGTGTGACGT	Integrin beta-PS [Camponotus floridanus: EFN70798]
Crassostrea gigas Drac3-like protein	BQ427023	GATAATAGTGCGACGGAGTG	CATCAGCATACAGGTCTTCC	Crassostrea gigas Drac3-like protein [Crassostrea gigas: ACB29737]
Crassostrea gigas interleukin 17 (Cg-IL17)	FQ664877	ACTGAGGCTCGATGCAAGTG	AGCCTTCTTGCTTCATGTGG	interleukin 17-like protein precursor [Crassostrea gigas]
Crassostrea gigas activin type II receptor	AM855334	CACTGGAGGACATGCAAGAA	GGCTGCAACCTGCTCTAAAC	Crassostrea gigas activin type II receptor [Crassostrea gigas: CAR92545]
Fascin	CU989058	CATGTAAAACTGTTGTAGCC	ACTCCACATCACTATAACTG	Fascin [Parasteatoda tepidariorum: BAI83409]
Crassostrea gigas heat shock protein 68 kDa (HSP68)	EW779034	GCATGTGAGCGAGCAAAACG	TGGCAGCTTGAACAGCAGC	Crassostrea gigas heat shock protein 68 kDa (HSP68) [Crassostrea gigas: BAD15285]
26S proteasome non-ATPase regulatory subunit 7 (PSMD7)	CU995867	GCGAATTGTGGGATGGTATC	TCATGCACTTCTTCCACTGC	26S proteasome non-ATPase regulatory subunit 7 (PSMD7) [Harpegnathos saltator: EFN75539]
Galectin	FP002934	ACGAAACGCTCTGATTGGTG	TTAGTGGCATGGTAGGTCTG	Galectin [Crassostrea virginica: ABG75998]
Rhamnospondin 1, L-rhamnose-binding lectin	FP008480	AGATGATTGTGAAAGCAGCGA	ACTGTAGCGGTCATGCTCTG	Rhamnospondin 1, L-rhamnose-binding lectin [Hydractinia symbiolongicarpus: ABD95939]
Crassostrea gigas proline rich protein (Cg-PRPC)	FP008641	CACCATGTTCTCTCGGAGGA	GTCTGCAATGTTAACCCTCAG	Crassostrea gigas proline rich protein (Cg-PRPC) [Crassostrea gigas: ACQ72971]
Crassostrea gigas hemocyte defensin (Cg-DefhU)	AJ582629	GTTGTAGAGCGGGCTACTGTG	CTTGGTCAGATTCAGACTGG	defs [Crassostrea gigas]
Crassostrea gigas mantle defensin (Cg-Defm)	AJ565499	CGGGTAACCAGTTAAAGTGC	ACATCTTAACCAGAGCGTGG	defensin [Crassostrea gigas]
MAP kinase-interacting serine/threonine-protein kinase 1 (MKNK1)	CU991509	ACATGCTAGAGGCAAGACAC	CACATGGAAATCCTGTTGCC	MAP kinase-interacting serine/threonine-protein kinase 1 (MKNK1) [Mus musculus: NP_067436]
Neural-cadherin	CU997749	GCTAGCGTTCAGTCAACTCG	ACCTCATGTCTGGTACACAG	Neural-cadherin [Camponotus floridanus: EFN64630]
Crassostrea gigas tyrosine phosphatase	FP004816	CGAAATCGTCTTACGAACGC	GTTAGCAAGATCCCGTTGAG	Crassostrea gigas tyrosine phosphatase [Crassostrea gigas: ACH42087]
TGF beta-activated protein kinase kinase kinase 7 (MAP3K7)	AM859022	CGGAGGAGTTCAAACAACTG	TCGAGTAACGTAGTCGTTGG	TGF beta-activated protein kinase kinase kinase 7 (MAP3K7) [Salmo salar: ACN10470]
Collagen receptor related protein	AM856642	GTTTAGTGACGACTCAGAGC	GTTGGCTTCAGATTCTGCTG	Collagen receptor related protein [Crassostrea gigas: AAQ13478]
Calcium and integrin-binding protein 1	CU997984	AGGAGATGGAGCAACTCATC	ATTCTCCATGTCTACAGCCG	Calcium and integrin-binding protein 1 [Camponotus floridanus: EFN62878]
Beclin-1-like protein	FP006776	GAAGAACAGTGGACCAAAGC	GAATACTGGTCACAACTCCC	Beclin-1-like protein [Camponotus floridanus: EFN67583]
Early growth response protein 1	CU989891	CTACCTCCACAAGCGACATG	ACGTCGTTACTATGTGAGGG	Early growth response protein 1 (Egr1) [Ovis aries: NP_001135978]
Crassostrea gigas transcription factor Rel 1 (CgRel1)	CU996382	GCTGAACCAGAACCTCATGA	CGAAGGACATGTTCTGATCC	transcription factor Rel 1 [Crassostrea gigas]
Crassostrea gigas laccase 1 (multicopper oxidase)	CU984112	CATCCATGTAAGGGGTCCCCGTCTG	GATGGGTGGGAGGCGAAACGACTTG	multicopper oxidase [Crassostrea gigas]
Small heat shock protein OV25-2	AJ431682	GAGAGACATGGAGAATGTGC	TCTTCTCGTGTTTACCAGAG	Small heat shock protein [Trichinella pseudospiralis: ABJ55915]
Metallothionein	BQ427078	GGAACTGTAGCTGTGGAGAC	CCTTCTTACAGCAGCAGTCG	PREDICTED: Crassostrea gigas uncharacterized LOC105348067 (LOC105348067), ncRNA
Frizzled-5 precursor	BQ427090	CTTCGTTCTGCCTTGTCGTG	CGGTTGGCACACGCTGTTGG	Frizzled-5 precursor [Homo sapiens: NP_003459]
Tetraspanin-9	BQ427108	AACTACACTGCACCACCAAC	TGACGAATGCTAGAATCTCG	Tetraspanin [Heliocidaris tuberculata: ABE27955]
Fizzy-related protein homolog	FQ661235	CAGTAATATTCTGGGCAGTG	CAGAGGATTATGTCCGTCAC	Fizzy-related protein homolog
NF-kappa-B inhibitor cactus	HS221607	ACAGCGCTTCACATTGCATG	AACATTCACATCGGCACCAG	Inhibitor kappa B [Argopecten irradians: ACZ34178]
Dexamethasone-induced Ras-related protein 1 precursor	CU990694	TTGGGCGTACAGTGACAACC	TCTCTGTTTCCTCGTGAACC	Dexamethasone-induced Ras-related protein 1 precursor
Caspase 7	AM858569	AGGGAGACAAGCGCCGTCAG	TCCTCATTTGCTCTTCGTTC	Caspase 7, apoptosis-related cysteine peptidase [Xenopus laevis: NP_001091272]
Heat shock protein 68	HS241186	TGCAGTGAAGCCTTGTCGTG	AGGTCCTTGACCATTAGAGG	Heat shock protein 70 [Crassostrea gigas: AAD31042]
Secreted frizzled-related protein 5 precursor	CU999054	TGAGCTGTTTGAACGTCTCC	ATGAAGAGCAAGCAAAGAGG	Frizzled-related protein 2 [Aplysia californica: AAT07665]
Succinate dehydrogenase cytochrome b small subunit	CU997184	TCCTCCTCCATGGATTCTGG	CACACCATCTTAATGGCTTC	Succinate dehydrogenase cytochrome B small subunit precursor [Branchiostoma belcheri tsingtauense: AAQ18144]
Cystatin-B	FP003349	ACTAGACAGCTACGATGCAG	GTATCCGCCAATGTATGTCC	cystatin-B [Macaca mulatta]
Acyl-CoA desaturase	FP002976	AGATGCAGACCCACACAACG	GCGTTCCAAAGTGATTCTCC	Stearyl-CoA desaturase [Cyprinus carpio: AAB03857]
Metallothionein	FP000298	ATGTCCGATCATTGTTCCTG	ACAGGTTTCTGGTCCGTGAC	Metallothionein IV [Crassostrea gigas: CAK22381]
Low-density lipoprotein receptor-related protein precursor	FP006906	AAACAATGCAAGGGAGAAGC	CTATTGTCAGCACAATCTGG	Low-density lipoprotein Receptor Related family member (lrp-1) [Caenorhabditis elegans: NP_492127]
Cdc42 homolog precursor	CU997513	AGTGACGTCTTTCTAGTGTG	GAACCTGAATATCTGGTTGC	Cdc42, isoform A [Drosophila melanogaster]
C-type lectin 2 like protein	FP006363	TCTGACCACAATTACAGGTG	TTCTCGAGAGCAAGACAACC	Crassostrea gigas partial mRNA for C-type lectin 2 like protein (CTL2 gene)
Neural-cadherin precursor	CU997749	CAACGGAAACATGGACATCG	TTCCTCATTGACAGGACCAC	Cadherin-N, isoform D [Drosophila melanogaster]
Glutathione transferase omega-1	CU993950	TTGGACAGGTTACCACACAG	CAAACCAAGGCCATACCATG	Omega class glutathione S-transferase [Crassostrea gigas: CAD89618]
Early growth response protein 1	CU989891	CACAAGCGACATGATCACGA	AACATGGACAACCTTACGTC	Early growth response protein 1 [Ovis aries: NP_001135978]
Ganglioside GM2 activator precursor	FP009285	AGATCAACACGATGCTGTCC	GTCTGCCATCAGAATTCTCG	ganglioside GM2 activator precursor [Mus musculus]
Mitochondrial import receptor subunit TOM20 homolog	FP011550	ACTCGGAGAAGAGTTACTGG	GAAGAGGCAAACATGGATGC	Mitochondrial import receptor subunit TOM20 homolog [Rana catesbeiana: ACO51628]
Major vault protein	CU990064	TTCAAGAGTCAAGTGGATGC	ACCATTGGCGGTATTGAAGG	Major vault protein [Strongylocentrotus purpuratus: NP_001116989]
TLR-a	EKC40811	Actagcaaagacagggacttcg	tcagttcatagtccctccaagc	Toll-like receptor 2 [Crassostrea gigas]
TLR-b	EKC38225	accatgatggcacagttacg	ctagtccagaacatctccttcg	Toll-like receptor 6 [Crassostrea gigas]
TLR-c	EKC34753	TCC TCC TCC GAC AAA GAG AC	GTG ACT GCT CCA GGT ATA C	Toll-like receptor 6 [Crassostrea gigas]
TLR-d	EKC26527	TATCCCACAACCAATTGACG	CCGAGGCATTTTCAAATAGG	Toll-like receptor 13 [Crassostrea gigas]
TLR-e	EKC35956	TCAACGGTTTAGTCCGCCTAC	ACAGTTCTGCGGCTAGACTAC	Toll-like receptor 3 [Crassostrea gigas]
TLR-f	EKC34370	GAA GTG TTC TAG GAT CGG TTG	GCC TTT CCT GCG TAA ACG AAT C	Toll-like receptor 13 [Crassostrea gigas]
TLR-g	EKC28872	Gagtatgctttccacctgtgc	Cgctcttgtgctttctctagc	Toll-like receptor 13 [Crassostrea gigas]
TLR-h	EKC18337	ATC CCA AAT CAA GAA CGG ACT AC	TGC AGA AGT TCA TAG AGC ATC AC	Toll-like receptor 2 type-2 [Crassostrea gigas]
TLR-i	EKC28748	Accagacgctttctcaagg	Tatgtccagttaggcgagttcc	Protein toll [Crassostrea gigas]
TLR-j	EKC22204	Cgagttatttcgggctatgg	Tggtccacaatgtagcaagc	Protein toll [Crassostrea gigas]
TLR-k	EKC23157	Gagtggtgcctgttagagttcc	Gtccgtttgagataggtgtgg	Protein toll [Crassostrea gigas]
IkB -2	HQ650768	GCT CGG AAG TAA ATG AAG TG	CTG GAG TTC TTG AGG TCT GC	Crassostrea gigas inhibitor of NF-kappa B mRNA, complete cds
iNOS	EKC33784	GAT GGG AAA AGC TCT AGC AAG	GTT TCC AAA GGT ACT GGT CAC	Nitric oxide synthase, brain [Crassostrea gigas]
IRF-8	EKC26205	AGT CTG ATC CAA ATC TTG CAC	GTC ATC TGG GTA TAC TCC TC	Interferon regulatory factor 8 [Crassostrea gigas]
IK Cytokine	EF627976	ggagcgcgaggaagaggagataatgg	atccgtcccggcagaaacagctc	Crassostrea gigas IK cytokine mRNA, partial cds
TRAIL	EKC29547	GCA GAA CGG CAT GGA GTT TC	CAT AGG ACT GGT AGA GGT C	Tumor necrosis factor ligand superfamily member 14 [Crassostrea gigas]
CgFADD	HQ425699	TCATCAGTCCCCACGAATCAG	ATCACCATCCGTCACTCCAAG	Crassostrea gigas FAS-associating death domain-containing protein mRNA, complete cds
CgIAP	HQ425701	Ggtctgacgatgtcattgagg	Gatggctgtctattgcttctcc	Crassostrea gigas inhibitor of apoptosis protein mRNA, complete cds
Dicer	EKC26346	CTG ACC ACA ACT CCA TTC TC	TCC AGC CTT TGG TAA CAG TC	Endoribonuclease Dicer [Crassostrea gigas]
Argonaute-2	EKC19600	Gaagctgacagacctacagacg	Ctgtagtttggggtgagagagg	Protein argonaute-2 [Crassostrea gigas]
DDX58	EKC38303	Gatgagtgtcaccataccaacg	Catggtagctcttccaacacc	Putative ATP-dependent RNA helicase DDX58 [Crassostrea gigas]
MDA-5	EKC38304	Gcagaagacagcaagtatgtgg	Gatttctcggactctacgaagc	Interferon-induced helicase C domain-containing protein 1 [Crassostrea gigas]
STING	EKC29965	CTG CTA TTG TCC GCC ATC	GAA TGG GCG TGG CAT ACT C	hypothetical protein CGI_10003079 [Crassostrea gigas]
Beclin	EKC28450	TGGTGATTTCCTCCTCTTGG	AACAGGTTGTCTGTGCATTCC	Beclin-1 [Crassostrea gigas]
Atg8/LC3	EKC40439	TTG CCG ATG CTT GAC AAG AC	GAC CAT GCT GCG ATT GTT GAC	Microtubule-associated proteins 1A/1B light chain 3A [Crassostrea gigas]
ADAR1	EKC20855	CTC AAA CAG TGC AAC TGC ATC	TCA CAA GCC CTG CTA TCA C	Double-stranded RNA-specific adenosine deaminase [Crassostrea gigas]
NF-kB p100	EKC31121.1	CTTATTACAGACTCCGCTACATCTA	CCAGACAGCTGGTGTTC	hypothetical protein CGI_10028750 [Crassostrea gigas]
CgTLR 1 mollgen	HQ174216	AAGTTCTCGTGAAGTCCCATCC	ATACAGGCGTCTCGTAACCATC	Crassostrea gigas isolate mollgen 29159 toll-like receptor 1 mRNA, complete cds
TLR-7	KC700619.1	Ctcaccaatttgaaccttgc	Gcagtttttgtaggctgacc	Crassostrea gigas toll-like receptor 3 (TLR3) mRNA, complete cds
MyD88 1	EKC40070	GTGACTACACCAAGCAGGAC	GTACTGACCCTGAGTTCTGC	Myeloid differentiation primary response protein MyD88 [Crassostrea gigas]
IRAK4	EKC43058	CACCACCTGCAGTAGTCAG	GACTCTGAACAGGACGGTG	Interleukin-1 receptor-associated kinase 4 [Crassostrea gigas]
TRAF6	EKC18970	AGGAGCACCTATCCCACATC	GCATTAACTCCATGGCACAG	TNF receptor-associated factor 3 [Crassostrea gigas]
IkB	DQ250326	GAAAAAGTGGCAAGAGTGTC	GAAGAGTCATCGAAAGCAAC	Crassostrea gigas inhibitor protein kappa B mRNA, complete cds
IRF-2	EKC43155	CGAAACGCAGAAACTGTTC	ATTTGCCTTCCATCTTTTGG	Interferon regulatory factor 2 [Crassostrea gigas]
SOC-1	EKC24772	CAAGAGAGAATCTGTGGGAAC	GCATCTTAGCACTAATTCTCTC	Suppressor of cytokine signaling 2 [Crassostrea gigas]
PKR	EKC34807	GAGCATCAGCAAAGTGTTGAG	GTAGCACCAGGAGATGGTTC	Interferon-induced, double-stranded RNA-activated protein kinase [Crassostrea gigas]
OAS	EKC21335	CACCCATAGCGTGGACATAC	GCAGTGGAGCGAGAGCTG	2'-5'-oligoadenylate synthetase 3 [Crassostrea gigas]
Gilt 1	EKC24277	CAGCCAATCATGGACTGCTC	CTCCGCTTTCTTCTCTATCTC	Gamma-interferon-inducible lysosomal thiol reductase [Crassostrea gigas]
Gilt 2	EKC19602	CTGACAAAGTGCGGTTTGCTC	AGCAAGTGGATAGCACACGTC	Gamma-interferon-inducible lysosomal thiol reductase [Crassostrea gigas]
Mpeg1	EF627979	GCCACCGAAAGCCGGAGAAGATGTC	ACCGAGACCGAGTTTCAGGGGGTAG	Crassostrea gigas macrophage expressed protein 1-like protein mRNA, complete cds
Interleukin Receptor	EKC21819	CAGAGGGAACCCAGGAAT C	CATCATTCGGTTGGCTGTGAC	Toll-like receptor 4 [Crassostrea gigas]
Argonaute-2	EKC35067	GCAAGCAGTTCTACTCGG	CAAGGCTGGCCTAGAATG	Protein argonaute-2 [Crassostrea gigas]
SID-1	EKC42950	CAAAGCACACACCTCCTA	TCCTCTATCTATACTCCATCTTCC	SID1 transmembrane family member 1 [Crassostrea gigas]
Viperin	EKC28205	TAAATGCGGCTTCTGTTTCC	CAGCTGAAGGTCCTCTTTGC	Radical S-adenosyl methionine domain-containing protein 2 [Crassostrea gigas]
