# Supplementary material for: Distinct immune responses of juvenile and adult oysters (Crassostrea gigas) to viral and bacterial infections
Source: Vet Res. 2016 Jul 21;47:72. doi: 10.1186/s13567-016-0356-7 (PMC4955271; doi:10.1186/s13567-016-0356-7)
Supplement: Supplementary file 2 — 10.1186/s13567-016-0356-7 List of regulated genes in juveniles and adults in response response to OsHV-1, V. aestuarianus and V . tasmaniensis LGP32. Statistical analysis of qPCR data was performed separately for juvenile and adult oysters. Two-way analysis of variance (ANOVA) was conducted to individually assess expression levels of the 102 target genes using the univariate general linear model (GLM) with post hoc Tukey’s HSD test in IBM SPSS Statistics v 20.0. [file 13567_2016_356_MOESM2_ESM.xlsx]

## Sheet: Add file 2
Additional file 2 List of up-regulated genes in juveniles and adults in response response to OsHV-1, V. aestuarianus and V. tasmaniensis LGP32.
Gene	2- way ANOVA p values		post-hoc (Tukey) test				Gene	2- way ANOVA p values		post-hoc (Tukey) test
	Pathogen	Pathogen*Day	Pathogen	OsHV	Va	Vs		Pathogen	Pathogen*Day	Pathogen	OsHV	Va	Vs
IFI44	0.014	0.013	1				IFI44	0	0.011	1
big defensin	0.003	0.614	1		1		big defensin	0.065	0.301
Hypothetical	0.002	0.023	1	1			Hypothetical	0	0	1	1
	0.218	0.499					c-type lectin 2	0	0.006	1
	0.247	0.049					poly(U) endoribonuclease	0.019	0.001	1
MyD88	0	0.043	1	1			MyD88	0.016	0.02	1	1
TNF ligand	0.02	0	1				TNF ligand	0.042	0.2	1
EcSOD	0.125	0.737					EcSOD	0.01	0.517	1	1
HSP 68 kda	0.046	0.28	1				HSP 68 kda	0.003	0.963	1
galectin	0.01	0.437	1		1		galectin	0.002	0.091	1		1
neural dadherin	0.011	0.009	1				neural dadherin	0.693	0.401
TGF	0.03	0.682	1				TGF	0.299	0.825
intergrin binding	0.003	0.007	1				intergrin binding	0.533	0.361
Rel	0.035	0.005	1				Rel	0.273	0.544
shsp	0.022	0.33	1				shsp	0.333	0.28
frizzled-5 precursor	0.002	0.25	1	1	1	1	frizzled-5 precursor	0.164	0.27
IkB-1	0	0.016	1				NFkB	0.708	0.783
acyl-coa desatuase	0.001	0.001	1				acyl-coa desatuase	0.11	0.674
	0.514	0.692					Metallothionein	0.016	0.02	1
low density lipoprotein receptor	0	0	1	1			low density lipoprotein receptor	0.001	0.407	1	1
cdc42 homolog	0.001	0	1				cdc42 homolog	0.217	0.496
c-type lectin	0.003	0.001	1				c-type lectin	0	0.002	1
neural-cadherin	0.001	0.024	1				neural-cadherin	0.034	0.476	1
	0.511	0.406					EGF-1	0.001	0.167	1
	0.463	0.023					MEGF10	0.028	0.964	1
	0.06	0.18					TLR-i	0.049	0.058	1
IRF-8	0	0.005	1	1			IRF-8	0	0.065	1	1
IAP	0	0.011	1	1			IAP	0.797	0.454
MDA-5	0	0	1	1			MDA-5	0.018	0.011	1	1
Atg8/LC3	0.2	0.223						0.018	0.268	1
ADAR-L	0.002	0.027	1				ADAR-L	0.004	0.146	1	1
TLR-7	0	0	1	1			TLR-7	0	0	1	1
IRAK4	0.001	0.011	1				IRAK4	0.178	0.83
SOC-1	0	0	1				SOC-1	0.005	0.225	1
PKR	0.001	0.013	1				PKR	0.009	0.048	1
OAS	0.006	0.047	1			1	OAS	0.36	0.358
	0.321	0.228					Gilt-1	0.039	0.082	1
	0.614	0.86					Gilt-2	0.011	0.448	1
	0.454	0.532					interleukin receptor	0.047	0.304	1
SID-1	0.008	0.124	1				SID-1	0.34	0.363
viperin	0	0	1	1			viperin	0	0.046	1	1
Totals			30	9	3	2				27	9	1	0
total regulated genes			57
common between A & J			16
stage specific genes
specific to J			14
specific to A			11
pathogen specific genes
common A J				7	1	0
specific to J				2	2	2
specific to A				2	0
